# Supplementary material for: Combination of Au-Ag Plasmonic Nanoparticles of Varied Compositions with Carbon Nitride for Enhanced Photocatalytic Degradation of Ibuprofen under Visible Light
Source: Materials (Basel). 2021 Jul 14;14(14):3912. doi: 10.3390/ma14143912 (PMC8303281; doi:10.3390/ma14143912)
Supplement: Supplementary file 1 [file materials-14-03912-s001.zip]

Archive with 1 entries (1 files):
- materials-1267654-supplementary.pdf
